# Supplementary material for: Heterologous DNA–Adenovirus Prime–Boost Strategy Expressing Bluetongue Virus VP2 and VP7 Proteins Protects Against Virulent Challenge
Source: Vaccines (Basel). 2025 Sep 22;13(9):991. doi: 10.3390/vaccines13090991 (PMC12474434; doi:10.3390/vaccines13090991)
Supplement: Supplementary file 1 [file vaccines-13-00991-s001.zip]

Archive with 2 entries (2 files):
- Supplementary Figure 1-Characterization of CD8+ CD137+ CD44++ cells.tif
- Table S1.pdf
